# Supplementary material for: Outbreak of human brucellosis in Southern Brazil and historical review of data from 2009 to 2018
Source: PLoS Negl Trop Dis. 2018 Sep 18;12(9):e0006770. doi: 10.1371/journal.pntd.0006770 (PMC6161910; doi:10.1371/journal.pntd.0006770)
Supplement: S1 Data — (XLSX) [file pntd.0006770.s002.xlsx]

## Sheet: Sheet1
ano	regional	sexo	idade	ocupacao	RISCOocupacional	residencia	ruralOUurbana	ManipulacaoAnimal	Alimentos	vacinalManipula	SintomaQULQUER	febre	sudorese	mialgia	emagrecimento	malaise	cefaleia	igm	igg	PCR	confirmado
2014	5	0	29	Médica Veterinária	1	Guarapuava	1	1	0	0	0	0	0	0	0	0	0	1			1
2014	5	1	26	Técnico Agropecuário	1	Candói	1	1	0	0	0	0	0	0	0	0	0	1			1
2014	2	1	26	Médico Veterinário	1	São José dos Pinhais	1	1	0	0	0	0	0	0	0	0	0	0			0
2014	9	1	62	Agricultor	1	São Miguel do Iguaçu	1	1	0	0	0	0	0	0	0	0	0	1			1
2014	9	0	61	Dona de casa	1	São Miguel do Iguaçu	1	1	0	0	0	0	0	0	0	0	0				0
2014	9	1	58	Médico Veterinário	1	Medianeira	1	1	0	0	0	0	0	0	0	0	0	0			0
2014	10	0	55	Agricultora	1	Capitão Leonidas Marque	1	0	1	0	0	0	0	0	0	0	0	1			1
2014	10	0	13	Estudante	0	Capitão Leonidas Marque	1	0	1	0	0	0	0	0	0	0	0	1			1
2014	10	1	10	Estudante	0	Capitão Leonidas Marque	1	0	1	0	0	0	0	0	0	0	0	1			1
2014	9	0	20	Estudante	0	Matelândia	1	0	0	0	0	0	0	0	0	0	0	1			1
2014	9	1	52	Agricultor	1	Foz do Iguaçu	1	1	0	0	0	0	0	0	0	0	0	0	1	1	1
2014	22	1	39	Produtor de leite	1	Santa Maria do Oeste	1	1	0	0	0	0	0	0	0	0	0	0			0
2014	10	0	37	Balconista	1	Cascavel	1	0	1	0	0	0	0	0	0	0	0	1			1
2014	20	1	42	Médico Veterinário	1	Maripá	1	1	0	0	0	0	0	0	0	0	0	0	1		0
2014	10	1	31	Agricultor	1	Guaraniaçu	1	1	0	0	0	0	0	0	0	0	0	1			1
2014	8	1	54	Agricultor	1	Marmeleiro	1	0	1	0	0	0	0	0	0	0	0	1			1
2014	7	1	55	Agricultor	1	Chopinzinho	1	1	0	0	0	0	0	0	0	0	0	1			1
2014	7	0	16	Estudante	0	Chopinzinho	1	1	0	0	0	0	0	0	0	0	0	1			1
2014	5	1	39	Trabalhador de frigorifico	1	Cantagalo	1	1	0	0	1	0	0	0	0	1	0	0			0
2014	10	1	53	Agricultor	1	Campo Bonito	1	1	0	0	0	0	0	0	0	0	0	1			1
2014	8	1	19	Trabalhadora de laticínio	1	Verê	1	1	0	0	0	0	0	0	0	0	0	0			0
2014	10	1	29	Agricultor	1	Três Barras Paraná	1	1	0	0	0	0	0	0	0	0	0	1			1
2014	10	1	39	Agricultor	1	Três Barras Paraná	1	1	0	0	0	0	0	0	0	0	0	1			1
2014	10	1	40	Agricultor	1	Três Barras Paraná	1	1	0	0	0	0	0	0	0	0	0	1			1
2014	10	1	55	Motorista	0	Três Barras Paraná	1	1	0	0	1	1	1	1	0	0	0	1			1
2014	8	1	58	Agricultor	1	Flor da serra do sul	1	0	0	0	1	0	0	1	0	1	0	1			1
2014	9	1	53	Agricultor	1	Ramilânida		0	0	0	0	0	0	0	0	0	0	1			1
2014	5	0	39	Médica Veterinária	1	Cantagalo	1	1	0	0	1	0	1	1	0	0	1	1			1
2014	5	0	48	Trabalhadora de frigorífico	1	Cantagalo	1	1	0	0	1	1	1	1	0	0	0	0			0
2014	5	0	24	Médica Veterinária	1	Rio Bonito do Iguaçu	1	1	0	0	1	1	1	0	0	0	0	0			0
2014	2	0	21	Estudante	0	Campo Largo	0	1	0	1	1	1	0	0	0	0	0				0
2014	7	1	31	Agricultor	1	Cel Dom Soare	0	1	0	0	0	0	0	0	0	0	0				0
2014	9	1	26	Agricultor	1	Itaipulândia	1	1	0	0	0	0	0	0	0	0	0	0			0
2014	9	1	46	Agricultor	1	Itaipulândia	1	1	0	0	0	0	0	0	0	0	0	1			1
2014	5	0	47	Agricultora	1	Cantagalo	1	1	0	0	1	0	0	1	0	0	1	0			0
2014	5	0	19	Agricultora	1	Cantagalo	1	1	0	0	1	1	0	1	0	0	1	1			1
2014	10	1	22	Médico Veterinário	1	Vera cruz do oeste	1	1	0	0	0	0	0	0	0	0	0	1			1
2014	10	1	33	Agricultor	1	Quedas do Iguaçu	1	1	0	0	1	0	0	1	0	0	0	1			1
2014	5	0	32	Trabalhado do SEAB	0	Cantagalo	1	1	0	0	1	0	0	1	0	0	1	1			1
2014	8	0	28	Agricultora	1	Capanema	1	0	1	0	1	0	0	0	0	0	1	1			1
2014	5	1	40	Agricultor	1	Cantagalo	0	1	0	0	1	1	1	1	0	0	0	0			0
2014	9	1	44			São Miguel do Iguaçu		0	0	0	0	0	0	0	0	0	0	0			0
2014	8	1	61	Agricultor	1	Francisco Beltrão	1	0	0	0	0	0	0	0	0	0	0	1			1
2014	19	1	46			Siqueira Campos		1	0	0	0	0	0	0	0	0	0				0
2014	6	0	83	Aposentada	0	São Mateus do sul	1	0	0	0	1	0	0	0	0	0	0	1	1		1
2014	9	1	52			Ramilânida		0	0	0	0	1	0	1	0	0	0	1			1
2014	9	1	40			São Miguel do Iguaçu		0	0	0	0	0	0	0	0	0	0	0			0
2014	5	0	28			Cantagalo		0	0	0	0	0	0	0	0	0	0	1			1
2014	10	1	47	Agricultor, pecuarista	1	Iguatu	1	1	0	0	0	0	0	0	0	0	0	1			1
2014	10	0	71	Agricultura	1	Três Barras Paraná	1	1	0	0	0	0	0	0	0	0	0	1			1
2014	10	1	29	Agricultor	1	Três Barras Paraná	1	1	0	0	0	0	0	0	0	0	0	1			1
2014	5	0	35	Agricultora	1	Cantagalo	1	1	0	0	1	1	1	1	0	1	1	1			1
2014	2	1	19	Trabalhador de frigorífico	1	Campo Largo	1	1	0	0	0	0	0	0	0	0	0	1			1
2014	10	1	53	Agricultor	1	Guaraniaçu	1	1	0	0	0	0	0	0	0	0	0	1			1
2014	5	0	15	Estudante	0	Cantagalo	0	0	1	0	0	0	0	0	0	0	0				0
2015	21	1	64	Pecuarista	1	Curiúva	1	1			1			1		1					0
2015	4	1	43	Médico Veterinário	1	Rebouças	1			1											0
2015	10	1	32	Serviços gerais da fazenda	1	Espigão alto do iguaçu	1	1										1			1
2015	10	0	47	Agricultora	1	Três Barras do Paraná	1	1										1			1
2015	20	1	31	Agricultor	1	São Pedro do Iguaçu	1			1											0
2015	8	1	29	Agricultor	1	Renascença	1	1			1			1				1			1
2015	20	1	31	Manejo de animais	1	Maripá	0	1			1		1	1				1			1
2015	4	1	27	Medico Veterinário	1	Irati	1			1	1							1			1
2015	15	0	43	Trabalhador de frigorífico	1		1											0			0
2015	15	0	32	Medica Veterinária	1	Ribeirão de Pinhal	1			1								1			1
2015	10	1	56	Agricultor	1	Matelânida	1	1			1	1		1				1			1
2015	15	1	76	Trabalhador de frigorífico	1	Paiçandu	1		1									1			0
2015	15	0	45	Trabalhador de frigorífico	1	Paiçandu	1		1									1			0
2015	15	0	37	Auxiliar de serviços gerais - frigorífico	1	Paiçandu	0		1		1	1		1				1	1		1
2015	7	1	31	Médico Veterinário	1	Pato Branco	1			1	1	1		1							0
2015	12	1	45	Trabalhador de frigorífico	1	Cruzeiro do Oeste	0		1		1			1		1		1	0		1
2015	12	0	37	Trabalhador de frigorífico	1	Cruzeiro do Oeste	0		1		1		1	1				1			1
2015	9	0	49	Dona de casa	1	Matelânida	0	1										0			0
2015	12	1	52	Servente de pedreiro	0	Perobal	0		1		1	1		1				1			1
2015	15	1	76	Manejo de animais/ auxílio no parto	1	Maringá	0	1			1	1			1	1		1			1
2015	10	0	27	Médica Veterinária	1	Cascavel	1		1									1			1
2015	5	1	62	Agricultor	1	Cantagalo	0											1			1
2015	9	1	51			São Miguel do Iguaçu	0											0			0
2015	9	1	43			São Miguel do Iguaçu	0											0			0
2015	8	1	33	Agricultor	1	Francisco Beltrão	1	1										1			1
2015	10	1	55	Produtor de leite	1	Cascavel	1		1		1			1				1			1
2015	15	1	39	Auxiliar de corte/Frigorífico / Descarnar	1	Paranacity	1		1		1	1	1	1	1	1		0			0
2015	19	1	32	Trabalhador rural/ Vaqueiro	1	Jacarezinho	1	1			1	1		1				0			0
2015	10	1	24	Estudante	0	Corbélia	1				1						1	1			0
2015	15	1	35	Trabalhador de frigorífico (surto 2013)	1	Paiçandu	1											1			1
2015	9	1	66	Propriedade com brucelose bovina		Missal	1	1										1			1
2015	8	0	35	Agricultor	1	Francisco Beltrão	1	1										1			1
2015	10	1	56	Trabalhador rural/ manejo de gado	1	Cascavel	1		1		1	1	1				1	1			1
2015	9	1	32			Missal	1				1	1			1	1		1			1
2015	12	1	50	Trabalhador de frigorífico/ sangria	1	Cruzeiro do Oeste	1	1			1	1		1				1	1		1
2015	12	1	47	Trabalhador de frigorífico/ sangria	1	Cruzeiro do Oeste	1	1			1			1				1	1		1
2015	15	1	51	Trabalhador de frigorífico/ lombador	1	Paiçandu	0	1			1			1				1	1		1
2015	15	0	41	Trabalhador de frigorífico/ faqueira	1	Paiçandu	0	1			1			1		1		1	1		1
2015	15	0	35	Trabalhador de frigorífico/ faqueira	1	Paiçandu	0	1			1		1				1	1	1		1
2015	10	1	46	Agricultor	1	Nova Aurora	1	1										1			1
2015	15	1	37	Agropecuarista	1	Flórida	0	1			1	1		1			1	0	1		0
2015	5	1	55			Palmital	1											1			1
2015	15	0	52	Trabalhador de frigrorífico/faqueiro	1	Doutor Camargo	0	1			1	1		1		1		1	1		1
2015	8	0	23	Médica Veterinária	1	Francisco Beltrão	1			1	1	1	1	1				1			1
2015	12	1	22	Trabalhador de frigrorífico/auxiliar de produç	1	Cruzeiro do Oeste	0	1			1			1				1	1		1
2015	12	1	19	Trabalhador de frigorífico/abate/ graxaria	1	Cruzeiro do Oeste	0	1			1			1				1	1		1
2015	12	0	26	Trabalhador de frigrorífico/auxiliar de produç	1	Cruzeiro do Oeste	0	1										0	1		0
2016	7	1	21	Pedreiro	1	Chopinzinho		1										1	1	0	1
2016	7	0	29			Palmas	1				1			1					0		0
2016	4	1	27	Médico veterinário	1	TEIXEIRA SOARES	0			1											0
2016	10	1	25	Boiadeiro	1	CORBELIA	1	1		1	1	1	1	1	1	1	1	1	0	0	1
2016	16	1	49	Trabalhador rural	1	BOM SUCESSO	1	1		1	1	1	1	1	1	1	1		0	0	0
2016	7	1	25	Médico veterinário	1	MARIÓPOLIS				1	1	1	1	1		1	1		1		1
2016	14	1	42	Serviços Gerais		TAMBOARA	1				1	1	1	1	1	1	1			0	0
2016	9	1	67	Agricultor	1	SÃO MIGUEL DO IGUAÇU	1		1		1	1	1	1			1	1	0	0	1
2016	9	0	60	Agricultor	1	SÃO MIGUEL DO IGUAÇU	1		1		1			1			1				0
2016	10	0	38	Médico veterinário	1	CAFELÂNDIA	0			1	1	1		1		1	1				0
2016	10	1	50	Agricultor	1	LINDOESTE	1	1	1		1			1		1	1	1	1	0	1
2016	9	1	58	Agricultor	1	MATELANDIA	0	1	1									1	0	0	1
2016	12	0	47	Trabalhador de frigorífico	1	CRUZEIRO DO OESTE	0	1			1	1	1	1	1	1					0
2016	12	1	41	Técnico de manejo em meio ambiente	1	ARAPOTI	0			1											0
2016	11	1	24	Médico veterinário	1	RONCADOR	0			1											0
2016	5	1	28	Médico veterinário	1	PALMITAL	1			1								1	0	0	1
2016	15	1	42	Trabalhador rural	1	COLORADO	1	1			1	1	1	1	1		1	1	1	1	1
2016	3	1	19	Ordenhador	1	CASTRO	1											1	1	0	1
2016	9	1	23	Agricultor	1	MISSAL	1				1		1	1				0	0	0	0
2016	9	0	22	Do lar		MISSAL	1	1										0	0	0	0
2016	9	1	28	Agricultor	1	MISSAL	1	1			1			1		1		1	1		1
2016	9	0	24	Arquiteta			0		1		1	1						1	0	0	1
2016	9	1	48	Funcionário público		FOZ DO IGUAÇU	0		1		1	1	1			1	1	0	0	0	0
2017	19	1	56	Agricultor	1	Stº Antonio da Platina	1												0	0	0
2017	15	1	42	Trabalhador de frigorífico	1	Paiçandu	0		1		1		1	1	0	0	1	1	1	0	1
2017	15	1	18	Serviços Gerais	1	Iguaraçu				1	0	0	0	0	0	0	0				0
2017	3	1		Trabalhador rural	1	Castro		1										1	1	0	1
2017	4	0	23	Médica Veterinária	1	Teixeira Sores	1			1	1	1	1	1	1	0	0				0
2017	15	0		Faqueira de frigorífico	1			1										1	1	0	1
2017	7	0	25	Agricultor(a)	1	Manguerinha	1	1			1	1				1		1	1	0	1
2017	15	1	57	Médico Veterinário	1	Santo Inácio	0	1	0	0	1	1	1	1	1	1	1	1		0	1
2017	4	0	24	Médica Veterinária	1	Imbituva	1			1	0	0	0	0	0	0	0				0
2017	14	1	46	Agricultor	1	Santo Atº do Caiuá	0				1	1	0	0	0	0	0				0
2017	5	0	33	Médica Veterinária	1	Prudentopolis	0			1	0	0	0	0	0	0	0	1	1		1
2017	4	1	32	Médico Veterinário	1	Irati	0			1	0	0	0	0	0	0	0				0
2017	3	1				Arapoti				1								0	1	0	0
2017	5	1				Laranjeiras do Sul				1											0
2017	10	1	33	AGRICULTOR	1	CATANDUVAS	0			1	1	1	0	1	1	1	1	0	0	0	0
2017	10	1	31	VETERINÁRIO	1	CAFELANDIA	0	1			1	1	1	1	0	1	1	0	0	0	0
2017	10	1	68	AGRICULTOR	1	CASCAVEL	1	1			1	0	0	1	1	1	1	0	0	0	0
2017	10	0	62	AGRICULTORA	1	CASCAVEL	1				1	0	0	1	1	1	1	0	0	0	0
2017	10	1	49	SERVIÇO GERAIS	0	CASCAVEL	1				1	1	0	1	0	0	1	0	0	0	0
2017	10	1	12	ESTUDANTE	0	CASCAVEL	1		1		0	0	0	0	0	0	0	0	0	0	0
2017	10	0	32	DO LAR	0	CASCAVEL	1		1		1	0	0	1	0	0	0		1	1	1
2017	10	0	4	CRIANÇA	0	CASCAVEL	1		1		1	1	0	0	0	0	0	0	1	0	0
2017	10	1	8	CRIANÇA	0	CASCAVEL	1		1		1	0	0	0	0	0	1	0	0	0	0
2017	10	0	26	SERVIÇOS GERAIS	0	CASCAVEL			1		1	0	1	1	0	1	1	0	0	0	0
2017	10	1	30	SERVIÇO GERAIS	0	CASCAVEL	1		1		1	0	0	1	0	0	0	0	0	0	0
2017	10	1	35	SERVIÇO GERAIS	0	CASCAVEL	1		1		1	0	0	0	0	0	1	0		0	0
2017	10	0	4	ESTUDANTE	0	CASCAVEL	1		1		1	0	0	0	0	0	1	0	0	0	0
2017	10	0	30	SERVIÇOS GERAIS	0	CASCAVEL	1		1		1	0	0	1	0	0	1	0	0	0	0
2017	5	0	33	MÉDICO VETERINÁRIO	1	FOZ DO JORDÃO	0			1	0	0	0	0	0	0	0				0
2017	10	1	36	SERVIÇO GERAIS	0	CASCAVEL	1		1		1	0	1	1	0	1	1	0	0	0	0
2017	10	1	41	AGRICULTOR	1	CATANDUVAS	1				1	0	1	1	0	1	0				0
2017	7	0	29	Ambientalista		Palmas	1						1					0	1	0	0
2017	11	1	24	Médico veterinário	1	Manoel Ribas	0			1	1	0	0	0	0	0	1				0
2017	10	1	34	Agricultor	1	Guaraniaçu	1	1	1		1	1	0	0	1	1	0	0	0		0
2017	9	0	25	Medica Veterinária	1	Stª Terezinha de Itaipu	0				0	0	0	0	0	0	0	0	0	0	0
2017	10	1	50	Trabalhador de Frigorífico	1	Ibema	1	1			1	0	1	1		1	1	1	1	0	1
2017	10	1	42	Técnico agricola	1	Cascavel	0	1			1	1	1	1	1	1	1	0	0	0	0
2017	9	1	21	Trabalhador de Frigorífico	1	Stª Terezinha de Itaipu	0	1			0	0	0	0	0	0	0	0	0	0	0
2017	9	1	33	Agricultor	1	Ramilandia	1	1			1	0	1	1	0	0	0				0
2017	9	0	52	Agricultora	1	Chopinzinho	1	1	1		1	1	1	1	1	1	1	0	0	0	0
2017	9	1	39	Agricultor	1	São Miguel do Iguaçu	1	1	1		1	0	0	1	0	1	1				0
2017	9	0	34	Agricultora	1	São Miguel do Iguaçu	1	1	1		1	0	0	1	0	1	1	0	0	0	0
2017	9	0	61	Agricultora	1	São Miguel do Iguaçu	1	1	1		1	0	0	1	1	0	0	0	0	0	0
2017	10	0	10	Estudante	0	Cafelandia	1		1		1	1	0	1	1	0	1	0	0	0	0
2017	10	1	31	Agricultor	1	Três Barras do Paraná	1	1	1		1	0	0	1	0	0	0	0	0	0	0
2017	10	1	24	Agricultor	1	Céu Azul	1				1	1	0	1	1	0	0	0	0	0	0
2017	10	0	59	Agricultor	1	Boa Vista da Apª	1	1			1	1	0	1	0	1	1	0	0	0	0
2017	10	1	56	Agricultor	1	GUARANIAÇU	1	1	1		1	1	0	1	0	1	1	0	0	0	0
2017	10	1	23	Bancario	0	BOA VISTA DA APARECIDA		1	1		1	1	0	1	0	1	0				0
2017	10	0	44	Agricultor	1	BOA VISTA DA APARECIDA	1	1	1		1	1	0	1	0	1	0				0
2017	10	1	44	Agricultor	1	BOA VISTA DA APARECIDA	1	1	1		1	1	1	0	1	1	1	0	0	0	0
2017	10	1	17	Mecanico	0	BOA VISTA DA APARECIDA	1	1	1		1	1	0	0	1	0	1				0
2017	10	1	59	Agricultor	1	BOA VISTA DA APARECIDA	1	1	1		1	1	0	1	1	0	0	0	0	0	0
2017	10	0	33			Ibema	1	1	1		0	0	0	0	0	0	0	0	0	0	0
2017	10	1	20	Agricultor/pecuarista	1	Corbelia	1	1			1	0	1	0	1	0	0	0	0	0	0
2017	3	1	24	Auxiliar de suinocultura	1	Arapoti	0	1		1	0	0	0	0	0	0	0	1	0	0	1
2017	7	1	48	Agricultor	1	Cel. Domingues Soares	0		1		1	1	0	0	0	1	0				0
2017	7	0	59	Agricultor	1	São Miguel do Iguaçu		1	1									0	0		0
2017	9	1		Agricultor	1	São Miguel do Iguaçu	0	1	1		1	1	0	1	1	1	0	0	0		0
2017	3	0	27	Veterinária	1	Ponta Grossa	0			1	1	0	0	1	0	0	1				0
2017	4	1	21	Trabalhodor agropecuário	1	Rebouças	1	1	1		1	1	0	1	1	1	1		0	0	0
2017	7	0	2			Cel. Domingues Soares	1				0	0	0	0	0	0	0	0	0	0	0
2017	9	1	11			São Miguel do Iguaçu					0	0	0	0	0	0	0	0	0	0	0
2017	7	0	56	Professora	0	Honorio Serpa	0		1		1	0	0	1	1	0	1				0
2017	5	1	28	Veterináio	1	Laranjeiras do Sul	0														0
2017	11	1	17	trabalhador rural	1	Moreira Sales	1	1	1		1	1	0	1	1	0	1			1	1
